# Supplementary material for: Synthesis and Assessment of Antiplatelet and Antithrombotic Activity of 4-Amino-Substituted 5-Oxoproline Amides and Peptides
Source: Molecules. 2023 Nov 2;28(21):7401. doi: 10.3390/molecules28217401 (PMC10648734; doi:10.3390/molecules28217401)
Supplement: Supplementary file 1 [file molecules-28-07401-s001.zip]

Archive with 1 entries (1 files):
- molecules-2699031-supplementary.pdf
